# Supplementary material for: Empathy and Violence in Schizophrenia and Antisocial Personality Disorder
Source: Healthcare (Basel). 2023 Dec 30;12(1):89. doi: 10.3390/healthcare12010089 (PMC10779118; doi:10.3390/healthcare12010089)
Supplement: Supplementary file 1 [file healthcare-12-00089-s001.zip]

Archive with 1 entries (1 files):
- healthcare-2769142-supplementary.pdf
